# Supplementary material for: In vitro three-dimensional modeling of fallopian tube secretory epithelial cells
Source: BMC Cell Biol. 2013 Sep 27;14:43. doi: 10.1186/1471-2121-14-43 (PMC3849984; doi:10.1186/1471-2121-14-43)
Supplement: Additional file 1: Table S1 — Gene expression microarray analysis of gene expression changes associated with transfer of fallopian tube secretory epithelial cells (FTSECs) from a 2D to a 3D microenvironment. The 100 most significantly changing genes in 3D cultured FTSECs compared to 2D cultured FTSECs. 53 genes were significantly upregulated, 47 genes were significantly downregulated. [file 1471-2121-14-43-S1.xlsx]

## Sheet: Supplemental Table 1
Supplemental Table 1
Genes down-regulated in 3D cultured cells
Illumina ID	Entrez ID	Symbol	D Value	Standard Deviation	Raw P-Value	Fold Change	Gene Name
ILMN_1789991	57574	MARCH4	-28.3805	0.138981	0	0.0649579	membrane-associated ring finger (C3HC4) 4
ILMN_1695226	81624	DIAPH3	-15.1018	0.19646	0	0.1279	diaphanous homolog 3 (Drosophila)
ILMN_1807501	84296	GINS4	-18.8141	0.152715	0	0.136484	GINS complex subunit 4 (Sld5 homolog)
ILMN_1678757	618	BCYRN1	-15.1734	0.185306	0	0.142424	brain cytoplasmic RNA 1 (non-protein coding)
ILMN_1736327	10602	CDC42EP3	-27.7914	0.0953602	0	0.159299	CDC42 effector protein (Rho GTPase binding) 3
ILMN_1655348	2825	GPR1	-13.4956	0.19575	2.11761e-08	0.160232	G protein-coupled receptor 1
ILMN_2103685	55789	DEPDC1B	-13.0753	0.200583	2.11761e-08	0.162366	DEP domain containing 1B
ILMN_1674231	8208	CHAF1B	-14.3985	0.180937	2.11761e-08	0.164344	chromatin assembly factor 1, subunit B (p60)
ILMN_1657796	3925	STMN1	-13.3585	0.194125	2.11761e-08	0.165717	stathmin 1
ILMN_1679438	79682	MLF1IP	-13.5599	0.18013	2.11761e-08	0.183957	MLF1 interacting protein
ILMN_3231944	9397	NMT2	-13.6107	0.174837	2.11761e-08	0.192157	N-myristoyltransferase 2
ILMN_1676336	57552	NCEH1	-19.5615	0.120714	0	0.19461	neutral cholesterol ester hydrolase 1
ILMN_1663171	4148	MATN3	-14.5541	0.159856	2.11761e-08	0.199359	matrilin 3
ILMN_1658619	23286	WWC1	-16.266	0.142251	0	0.201123	WW and C2 domain containing 1
ILMN_1806483	55055	ZWILCH	-16.6056	0.13747	0	0.205502	Zwilch, kinetochore associated, homolog (Drosophila)
ILMN_1796923	81691	LOC81691	-17.4812	0.126942	0	0.214775	exonuclease NEF-sp
ILMN_1692511	79022	TMEM106C	-19.3738	0.113084	0	0.219019	transmembrane protein 106C
ILMN_1656910	117854	TRIM6	-14.7992	0.134127	2.11761e-08	0.252619	tripartite motif containing 6
ILMN_1809883	79879	CCDC134	-13.8795	0.135762	2.11761e-08	0.270872	coiled-coil domain containing 134
ILMN_1810228	8458	TTF2	-14.653	0.123843	2.11761e-08	0.284269	transcription termination factor, RNA polymerase II
ILMN_1734827	4288	MKI67	-15.7952	0.114202	0	0.28641	antigen identified by monoclonal antibody Ki-67
ILMN_1653822	4751	NEK2	-15.1285	0.115026	0	0.299334	NIMA (never in mitosis gene a)-related kinase 2
ILMN_1781479	6839	SUV39H1	-14.199	0.121789	2.11761e-08	0.301603	suppressor of variegation 3-9 homolog 1 (Drosophila)
ILMN_2330861	10051	SMC4	-14.0316	0.122256	2.11761e-08	0.304507	structural maintenance of chromosomes 4
ILMN_3263225	100288911	LOC100288911	-19.7118	0.0851001	0	0.312629	hypothetical LOC100288911
ILMN_2181060	26586	CKAP2	-14.0267	0.118812	2.11761e-08	0.315011	cytoskeleton associated protein 2
ILMN_2058141	3151	HMGN2	-14.4839	0.0967042	2.11761e-08	0.378758	high mobility group nucleosomal binding domain 2
ILMN_2167922	57570	TRMT5	-13.3588	0.104776	2.11761e-08	0.379014	TRM5 tRNA methyltransferase 5 homolog (S. cerevisiae)
ILMN_1788099	25804	LSM4	-15.1648	0.0902611	0	0.387216	LSM4 homolog, U6 small nuclear RNA associated (S. cerevisiae)
ILMN_1662198	5905	RANGAP1	-19.9384	0.0671212	0	0.395489	Ran GTPase activating protein 1
ILMN_3249807	348235	SKA2	-13.0116	0.101309	2.11761e-08	0.401037	spindle and kinetochore associated complex subunit 2
ILMN_1671905	119392	SFR1	-13.1499	0.0965064	2.11761e-08	0.414934	SWI5-dependent recombination repair 1
ILMN_1801118	79622	SNRNP25	-13.2029	0.0938313	2.11761e-08	0.42371	small nuclear ribonucleoprotein 25kDa (U11/U12)
ILMN_1695386	5889	RAD51C	-16.0635	0.0734482	0	0.441401	RAD51 homolog C (S. cerevisiae)
ILMN_1760635	5889	RAD51C	-13.2819	0.0848853	2.11761e-08	0.457729	RAD51 homolog C (S. cerevisiae)
ILMN_2393243	29083	GTPBP8	-13.236	0.0776968	2.11761e-08	0.490256	GTP-binding protein 8 (putative)
ILMN_1678966	6636	SNRPF	-14.3093	0.0716013	2.11761e-08	0.49156	small nuclear ribonucleoprotein polypeptide F
ILMN_2267787	3257	HPS1	-14.8924	0.0675083	2.11761e-08	0.498145	Hermansky-Pudlak syndrome 1
ILMN_1674609	1212	CLTB	-14.8682	0.067211	2.11761e-08	0.500239	clathrin, light chain B
ILMN_2067370	6636	SNRPF	-15.0677	0.0634913	0	0.515246	small nuclear ribonucleoprotein polypeptide F
ILMN_1678423	53340	SPA17	-13.4264	0.0698962	2.11761e-08	0.521792	sperm autoantigenic protein 17
ILMN_3215374	257396	LOC257396	-17.7846	0.0515722	0	0.529539	hypothetical LOC257396
ILMN_1765525	81554	WBSCR16	-13.7967	0.065151	2.11761e-08	0.536308	Williams-Beuren syndrome chromosome region 16
ILMN_1765644	54951	COMMD8	-13.8991	0.0600257	2.11761e-08	0.560854	COMM domain containing 8
ILMN_1660698	29083	GTPBP8	-16.0163	0.052044	0	0.561145	GTP-binding protein 8 (putative)
ILMN_2389582	3191	HNRNPL	-13.0724	0.0635377	2.11761e-08	0.5623	heterogeneous nuclear ribonucleoprotein L
ILMN_1722905	64963	MRPS11	-15.7288	0.0470117	0	0.598973	mitochondrial ribosomal protein S11
ILMN_1714567	79026	AHNAK	-13.6317	0.046558	2.11761e-08	0.64409	AHNAK nucleoprotein
ILMN_1753719	2958	GTF2A2	-15.7386	0.0369736	0	0.668078	general transcription factor IIA, 2, 12kDa
ILMN_1785179	7327	UBE2G2	-16.1795	0.0358029	0	0.6693	ubiquitin-conjugating enzyme E2G 2
ILMN_1725984	NA	NA	-13.9158	0.0413404	2.11761e-08	0.671155	NA
ILMN_1857915	401397	LOC401397	-17.204	0.03215	0	0.68155	hypothetical LOC401397
ILMN_3238048	NA	NA	-13.6331	0.0340762	2.11761e-08	0.72469	NA
Genes up-regulated in 3D cultured cells
Illumina ID	Entrez ID	Symbol	D Value	Standard Deviation	Raw P-Value	Fold Change	Gene Name
ILMN_1677402	387763	C11orf96	18.1251	0.296374	0	41.4076	chromosome 11 open reading frame 96
ILMN_1761425	169611	OLFML2A	29.9884	0.126805	0	13.9547	olfactomedin-like 2A
ILMN_1776649	120892	LRRK2	15.9592	0.179953	0	7.32036	leucine-rich repeat kinase 2
ILMN_1765801	2548	GAA	14.127	0.177012	2.11761e-08	5.65936	glucosidase, alpha; acid
ILMN_2069286	55584	CHRNA9	13.5749	0.182306	2.11761e-08	5.55887	cholinergic receptor, nicotinic, alpha 9
ILMN_1660549	79971	WLS	27.2694	0.0900219	0	5.48253	wntless homolog (Drosophila)
ILMN_1705107	NA	NA	15.9328	0.153444	0	5.44449	NA
ILMN_1719627	11000	SLC27A3	18.7613	0.121251	0	4.83942	solute carrier family 27 (fatty acid transporter), member 3
ILMN_1691290	1951	CELSR3	19.2586	0.113736	0	4.56427	cadherin, EGF LAG seven-pass G-type receptor 3 (flamingo homolog, Drosophila)
ILMN_1676563	5654	HTRA1	15.702	0.135498	0	4.36986	HtrA serine peptidase 1
ILMN_1677814	8714	ABCC3	13.5063	0.153158	2.11761e-08	4.19482	ATP-binding cassette, sub-family C (CFTR/MRP), member 3
ILMN_1712684	56975	FAM20C	13.8757	0.147897	2.11761e-08	4.14731	family with sequence similarity 20, member C
ILMN_2399769	79971	WLS	13.3734	0.149153	2.11761e-08	3.98527	wntless homolog (Drosophila)
ILMN_1683165	56975	FAM20C	20.2731	0.0975928	0	3.94087	family with sequence similarity 20, member C
ILMN_1710458	NA	NA	15.1	0.129629	0	3.88358	NA
ILMN_1829768	NA	NA	14.301	0.130559	2.11761e-08	3.64804	NA
ILMN_2117508	115908	CTHRC1	13.1376	0.131107	2.11761e-08	3.29992	collagen triple helix repeat containing 1
ILMN_1747627	20	ABCA2	14.0586	0.120701	2.11761e-08	3.24198	ATP-binding cassette, sub-family A (ABC1), member 2
ILMN_1775743	694	BTG1	13.1688	0.128061	2.11761e-08	3.21856	B-cell translocation gene 1, anti-proliferative
ILMN_1654319	145864	HAPLN3	16.183	0.0944409	0	2.88454	hyaluronan and proteoglycan link protein 3
ILMN_1725090	115908	CTHRC1	15.7481	0.095073	0	2.82298	collagen triple helix repeat containing 1
ILMN_1804117	23625	FAM89B	13.3656	0.110757	2.11761e-08	2.79011	family with sequence similarity 89, member B
ILMN_1738987	9653	HS2ST1	15.2767	0.0880733	0	2.54113	heparan sulfate 2-O-sulfotransferase 1
ILMN_1687821	89927	C16orf45	15.7136	0.0844146	0	2.50787	chromosome 16 open reading frame 45
ILMN_2387784	10522	DEAF1	14.406	0.0917659	2.11761e-08	2.50009	deformed epidermal autoregulatory factor 1 (Drosophila)
ILMN_1768595	1742	DLG4	14.7143	0.0822667	2.11761e-08	2.31417	discs, large homolog 4 (Drosophila)
ILMN_1713892	201895	C4orf34	13.0784	0.091071	2.11761e-08	2.28322	chromosome 4 open reading frame 34
ILMN_1792910	4335	MNT	14.8424	0.0798804	2.11761e-08	2.2746	MAX binding protein
ILMN_1784005	5872	RAB13	24.8431	0.0462013	0	2.21573	RAB13, member RAS oncogene family
ILMN_1809894	84216	TMEM117	15.3322	0.0737487	0	2.18969	transmembrane protein 117
ILMN_1676891	23097	CDK19	14.3259	0.07819	2.11761e-08	2.17369	cyclin-dependent kinase 19
ILMN_1811328	29952	DPP7	13.2678	0.0814559	2.11761e-08	2.11512	dipeptidyl-peptidase 7
ILMN_1652244	64208	POPDC3	13.6135	0.0767883	2.11761e-08	2.06388	popeye domain containing 3
ILMN_2220739	55002	TMCO3	17.8183	0.05824	0	2.05301	transmembrane and coiled-coil domains 3
ILMN_1715789	1793	DOCK1	20.7045	0.0495124	0	2.03514	dedicator of cytokinesis 1
ILMN_3205353	5872	RAB13	22.2669	0.0457995	0	2.02766	RAB13, member RAS oncogene family
ILMN_2375002	9448	MAP4K4	14.8991	0.0666035	2.11761e-08	1.9894	mitogen-activated protein kinase kinase kinase kinase 4
ILMN_1811426	83857	TMTC1	17.0442	0.0573254	0	1.96846	transmembrane and tetratricopeptide repeat containing 1
ILMN_1789400	2306	FOXD2	13.5561	0.0716738	2.11761e-08	1.96104	forkhead box D2
ILMN_1736093	257364	SNX33	16.1542	0.0601185	0	1.96042	sorting nexin 33
ILMN_1763036	1185	CLCN6	13.5603	0.0648982	2.11761e-08	1.84043	chloride channel 6
ILMN_1765258	3133	HLA-E	13.0894	0.0654194	2.11761e-08	1.81039	major histocompatibility complex, class I, E
ILMN_1769637	8731	RNMT	15.7102	0.0518473	0	1.75873	RNA (guanine-7-) methyltransferase
ILMN_1678032	7376	NR1H2	13.235	0.0605583	2.11761e-08	1.7429	nuclear receptor subfamily 1, group H, member 2
ILMN_2313901	5066	PAM	15.8174	0.0477446	0	1.68786	peptidylglycine alpha-amidating monooxygenase
ILMN_1791097	54665	RSBN1	15.2626	0.0435186	0	1.5847	round spermatid basic protein 1
ILMN_1736481	79048	SECISBP2	13.268	0.0456757	2.11761e-08	1.52206	SECIS binding protein 2
